# Supplementary material for: Rethinking the Evolution of Tubulin Polymerization Promoting Proteins
Source: Biology (Basel). 2025 Dec 14;14(12):1784. doi: 10.3390/biology14121784 (PMC12731214; doi:10.3390/biology14121784)
Supplement: Supplementary file 1 [file biology-14-01784-s001.zip]

Archive with 1 entries (1 files):
- biology-4001518-supplementary.pdf
